# Supplementary material for: Trajectories of Drug Use and Depressive Symptoms among Latinx Youth and Sexual Minority Youth
Source: Int J Environ Res Public Health. 2023 May 19;20(10):5883. doi: 10.3390/ijerph20105883 (PMC10218419; doi:10.3390/ijerph20105883)
Supplement: Supplementary file 1 [file ijerph-20-05883-s001.zip]

Archive with 1 entries (1 files):
- ijerph-2356571-supplementary.pdf
